# Supplementary material for: CRISPR-Cas9 Gene Editing and Secondary Metabolite Screening Confirm Fusarium graminearum C16 Biosynthetic Gene Cluster Products as Decalin-Containing Diterpenoid Pyrones
Source: J Fungi (Basel). 2023 Jun 23;9(7):695. doi: 10.3390/jof9070695 (PMC10381663; doi:10.3390/jof9070695)
Supplement: Supplementary file 1 [file jof-09-00695-s001.zip]

Archive with 1 entries (1 files):
- jof-2434149-supplementary.pdf
